# Supplementary material for: RWRtoolkit: multi-omic network analysis using random walks on multiplex networks in any species
Source: Gigascience. 2025 Apr 24;14:giaf028. doi: 10.1093/gigascience/giaf028 (PMC12020474; doi:10.1093/gigascience/giaf028)
Supplement: giaf028_Supplemental_Files [file giaf028_supplemental_files.zip]

Archive with 2 entries (2 files):
- RWRtoolkit_GigaScience_SI_Revision.pdf
- supplemental.tex
