# Supplementary material for: RWRtoolkit: multi-omic network analysis using random walks on multiplex networks in any species
Source: Gigascience. 2025 Apr 24;14:giaf028. doi: 10.1093/gigascience/giaf028 (PMC12020474; doi:10.1093/gigascience/giaf028)
Supplement: giaf028_Supplemental_Files [file giaf028_supplemental_files.zip › supplemental.tex]

\setcounter{figure}{0}
\setcounter{table}{0}
\pagestyle{plain}
\section*{Supplemental Material}

\subsection{Supplemental Figures}
\FloatBarrier
\input{supplemental/figures/cv_differences}
\input{supplemental/figures/switchgrass_manhattan_plots}
\input{supplemental/figures/differential_ranking}

\FloatBarrier
\subsection{Supplemental Tables}
\input{supplemental/tables/table1_network_edgelist}
\input{supplemental/tables/table2_network_edgelist_weighted}
\input{supplemental/tables/table3_flist}
\input{supplemental/tables/table3.5_gene_set_example}
\input{supplemental/tables/table4_netstats_basic}
\input{supplemental/tables/table5_pairwise_between_mpo_layer_jaccard}
\input{supplemental/tables/table6_pairwise_between_mpo_layer_overlap}
\input{supplemental/tables/table7_multiplex_to_refnet_jaccard}
\input{supplemental/tables/table8_multiplex_to_refnet_overlap}
\input{supplemental/tables/table9_netstats_net_to_net_similarity}
\input{supplemental/tables/table10_netstats_calculated_tau}
\input{supplemental/tables/table11_exclusivity}
\input{supplemental/tables/table12_loe_example_output}
\input{supplemental/tables/table13_cv_full_ranks}
\input{supplemental/tables/table14_cv_mean_ranks}
\input{supplemental/tables/table15_cv_metrics}
\input{supplemental/tables/table16_cv_summary}
\input{supplemental/tables/table17_shortest_paths_example}
\input{supplemental/tables/table18_fae1_fad2_fae1_rod1_outerjoin}
